# Supplementary material for: Uropygial gland size and composition varies according to experimentally modified microbiome in Great tits
Source: BMC Evol Biol. 2014 Jun 17;14:134. doi: 10.1186/1471-2148-14-134 (PMC4074404; doi:10.1186/1471-2148-14-134)
Supplement: Additional file 2 — Details on culture-independent microbial analyses and chemical analyses. [file 1471-2148-14-134-S2.xls]

## Sheet: Feuil1
Code	Compounds	FB	m/z	other m/z
A	pentadecyl octadecanoate	C33H6602	494	285
B	hexadecyl 9-octadecenoate	C34H6602	506	264
C	hexadecyl octadecanoate	C34H68O2	508	285
D	nonadecyl hexadecanoate	C35H70O2	522	257
E	unidentified	C35H70O2	522	299
F	unidentified	C35H70O2	522	299
G	heptadecyl 9-octadecenoate	C35H70O2	520	264
H	heptadecyl octadecanoate	C35H70O2	522	285
I	octadecyl 9-octadecenoate	C36H70O2	534	264
J	octadecyl 9-octadecenoate	C36H70O2	534	264
K	octadecyl octadecanoate	C36H72O2	536	285
L	unidentified	C37H74O2	536	299/313
M	unidentified	C37H74O2	536	299/313
N	unidentified	C37H74O2	536	283
O	unidentified	C37H74O2	536	299
P	nonadecyl 9-octadecenoate	C37H72O2	534	264
	nonadecyl octadecanoate	C37H74O2	536	285
	Transesterification
	Compounds	FB	m/z
	methyl eicosanoate	C21H42O2	326
	methyl octadecanoate	C19H38O2	298
	methyl 9-octadecenoate	C19H36O2	296
	methyl hexadecanoate	C17H34O2	270
	methyl 9-hexadecenoate	C17H32O2	268
